# Supplementary material for: Serological and Molecular Characterization of Occult HBV Infection in Blood Donors from South Italy
Source: Viruses. 2023 Dec 31;16(1):71. doi: 10.3390/v16010071 (PMC10819115; doi:10.3390/v16010071)
Supplement: Supplementary file 1 [file viruses-16-00071-s001.zip]

Archive with 2 entries (2 files):
- Suppl Fig 1. S-gene aa 91-170 sequence .pdf
- Supplemental Table 12-1-23 revised.pdf
